# Supplementary material for: Protective Effects of Cirsium japonicum var. maackii Flower on Amyloid Beta25–35-Treated C6 Glial Cells
Source: Life (Basel). 2023 Jun 27;13(7):1453. doi: 10.3390/life13071453 (PMC10381248; doi:10.3390/life13071453)
Supplement: Supplementary file 1 [file life-13-01453-s001.zip]

Archive with 6 entries (5 files):
- life-2342516-supplementary/
- life-2342516-supplementary/Figure S1.PNG
- life-2342516-supplementary/Figure S2.PNG
- life-2342516-supplementary/Figure S3.PNG
- life-2342516-supplementary/Figure S4.PNG
- life-2342516-supplementary/Figure S5.PNG
